# Supplementary material for: Evaluation of the Ability of Nanostructured PEI-Coated Iron Oxide Nanoparticles to Incorporate Cisplatin during Synthesis
Source: Nanomaterials (Basel). 2017 Oct 12;7(10):314. doi: 10.3390/nano7100314 (PMC5666479; doi:10.3390/nano7100314)
Supplement: Supplementary file 1 [file nanomaterials-07-00314-s001.zip]

Archive with 2 entries (1 files):
- nanomaterials-224329-supplementary/
- nanomaterials-224329-supplementary/nanomaterials-224329-supplementary.avi
